# Supplementary material for: Urinary Corticoid-to-Creatinine Ratio 8 Hours After Low-Dose Oral Dexamethasone for the Diagnosis of Cushing’s Syndrome in Dogs
Source: Animals (Basel). 2025 Dec 28;16(1):84. doi: 10.3390/ani16010084 (PMC12784649; doi:10.3390/ani16010084)
Supplement: Supplementary file 1 [file animals-16-00084-s001.zip]

Archive with 2 entries (2 files):
- S1-Supplementary material O-LDDST.pdf
- S2-Supplementary Material-O-LDDST.pdf
